# Supplementary material for: Hybrid Nanofibrous Membranes as a Promising Functional Layer for Personal Protection Equipment: Manufacturing and Antiviral/Antibacterial Assessments
Source: Polymers (Basel). 2021 May 28;13(11):1776. doi: 10.3390/polym13111776 (PMC8198978; doi:10.3390/polym13111776)
Supplement: Supplementary file 1 [file polymers-13-01776-s001.zip]

Archive with 1 entries (1 files):
- polymers-1215287-SI.pdf
